# Supplementary material for: Low-Flow, Low-Gradient Aortic Stenosis in Transthyretin Cardiac Amyloidosis: Diagnostic and Therapeutic Challenges—A Case Report
Source: Diagnostics (Basel). 2026 Jul 13;16(14):2177. doi: 10.3390/diagnostics16142177 (PMC13408840; doi:10.3390/diagnostics16142177)
Supplement: Supplementary file 1 [file diagnostics-16-02177-s001.zip]

Archive with 5 entries (5 files):
- Supplementary Video S1.wmv
- Supplementary Video S2.wmv
- Supplementary Video S3.wmv
- Supplementary Video S4.wmv
- Supplementary Video S5.wmv
